# Supplementary material for: Causal effect of gallstone disease on the risk of coronary heart disease or acute myocardial infarction: a Mendelian randomization study
Source: Sci Rep. 2023 Nov 1;13:18807. doi: 10.1038/s41598-023-46117-9 (PMC10620410; doi:10.1038/s41598-023-46117-9)
Supplement: Supplementary file 3 — Supplementary Tables. [file 41598_2023_46117_MOESM3_ESM.xlsx]

## Sheet: TableS2
Supplementary Table S2. Summary statistics for the SNPs associated with GSD and their association with AMI before removal of outliers and confounders.
				Gallstone disease			Acute myocardial infarction
SNP	Effect allele	Other allele	Chr	EAF	Beta	SE	EAF	Beta	SE	F statistic
rs10026402	A	T	4	0.7502	0.0664	0.0139	0.724179	0.0145387	0.0122782	552.38
rs10141896	T	G	14	0.05529	0.1271	0.0265	0.0515074	-0.0163535	0.0219294	564.116
rs10772624	A	G	12	0.4952	-0.0616	0.012	0.486422	-0.0045511	0.0108454	634.153
rs11124977	C	G	2	0.06662	0.1994	0.0241	0.0738057	0.00801062	0.0184153	1652.9
rs114041253	T	G	2	0.03773	0.2897	0.0324	0.0336744	-0.0395396	0.0358936	2037.1
rs114350689	C	T	2	0.02019	0.358	0.0448	0.021284	-0.0142929	0.0452226	1695.03
rs11654234	G	A	17	0.9228	0.1083	0.0227	0.878577	-0.00984223	0.0221012	558.617
rs11887534	C	G	2	0.08436	0.8399	0.0227	0.0556267	-0.0871561	0.0236056	36429.2
rs12067687	A	T	1	0.001889	0.6424	0.1405	0.0179219	0.022002	0.0458038	520.181
rs12319986	T	G	12	0.1525	0.077	0.0166	0.144031	0.0183945	0.0142387	512.299
rs12403051	T	G	1	0.01796	-0.2139	0.0464	0.0310681	0.0225472	0.0327668	539.498
rs12514961	C	T	5	0.3963	-0.0568	0.0123	0.330828	-0.00149983	0.0110986	516.029
rs1260326	C	T	2	0.6492	0.0793	0.0126	0.578482	0.00111651	0.0106658	957.452
rs12633863	A	G	3	0.4925	-0.1303	0.012	0.512502	-0.0221674	0.010287	2837.03
rs12775076	T	C	10	0.01496	0.2943	0.0508	0.0330547	0.00863761	0.0299132	853.294
rs13126112	T	C	4	0.1591	0.0772	0.0164	0.181007	0.0132379	0.0132914	533.067
rs13280055	A	G	8	0.1069	0.1045	0.0204	0.106048	-0.0104392	0.0193588	697.016
rs13414118	G	A	2	0.02167	-0.2006	0.0416	0.0117134	0.0349985	0.0530192	570.346
rs146634628	T	C	19	0.006952	0.3413	0.0723	0.00842257	-0.044316	0.0652628	537.632
rs149519950	A	G	4	0.003566	0.5595	0.1031	0.0138584	-0.0943548	0.0503148	743.64
rs1574505	G	A	15	0.03392	-0.1671	0.0334	0.0750791	0.0278031	0.0182213	611.722
rs16961277	G	A	13	0.1383	-0.1262	0.0174	0.131285	0.0275468	0.0148552	1268.91
rs17138478	A	C	17	0.1576	0.0836	0.0166	0.126501	0.00436041	0.0155966	620.326
rs17154498	A	C	7	0.2857	-0.1082	0.0133	0.226419	-0.00564717	0.0121667	1597.27
rs174565	G	C	11	0.232	0.0888	0.0142	0.143945	-0.0247548	0.0151377	939.307
rs1800961	T	C	20	0.0454	0.3848	0.0295	0.0272217	0.00598266	0.0318598	4290.22
rs191092790	G	A	2	0.02107	0.328	0.0422	0.0128568	0.0211583	0.0507899	1483.53
rs2228375	C	T	6	0.3954	0.0676	0.0123	0.253356	-0.00345673	0.0120895	730.35
rs2290846	A	G	4	0.2213	0.1244	0.0144	0.230333	-0.0243388	0.0122906	1782.89
rs2326077	T	C	8	0.6148	-0.1339	0.0123	0.621434	-0.00551613	0.0108449	2838.66
rs2352825	T	A	2	0.873	-0.085	0.018	0.797323	0.00520063	0.015084	535.536
rs2618566	T	G	20	0.6771	0.0747	0.013	0.60844	-0.0196985	0.0112364	815.633
rs2764839	G	A	1	0.6516	0.0596	0.0126	0.602105	0.0085183	0.0104409	539.119
rs28459751	T	C	5	0.2735	0.0654	0.0135	0.283372	-0.0110925	0.0113814	568.174
rs28473566	A	G	2	0.1731	-0.2468	0.0162	0.16389	0.0465599	0.013572	5828.72
rs28729312	C	T	8	0.1257	0.0872	0.0183	0.139279	-0.000640488	0.0155314	558.678
rs28929474	T	C	14	0.01964	0.3675	0.0437	0.0150308	-0.147782	0.0517285	1738.5
rs34435381	T	C	16	0.2958	0.0686	0.0132	0.306369	-0.0237261	0.0114412	655.353
rs34996930	T	C	14	0.1288	-0.0917	0.0184	0.084188	0.0267	0.024387	630.819
rs35992377	T	G	3	0.5475	0.0572	0.0121	0.411223	-0.00789778	0.0103723	541.91
rs3848268	G	A	16	0.983	0.2319	0.0481	0.965724	-0.0444728	0.0450168	600.809
rs41281265	G	A	22	0.3933	0.0636	0.0123	0.346339	0.0036147	0.010607	645.275
rs4681502	C	T	3	0.4578	0.0815	0.0121	0.455007	-0.000227591	0.0107065	1102.26
rs4805129	C	T	19	0.678	-0.0657	0.0129	0.604713	0.00107066	0.0108768	630.012
rs4812802	A	G	20	0.5755	0.0598	0.0122	0.481244	-0.000826277	0.0106335	584.061
rs4814175	T	A	20	0.658	-0.0678	0.0126	0.593903	0.00661958	0.0106206	691.582
rs55665473	A	G	10	0.2809	0.0924	0.0133	0.225844	0.00487528	0.0120459	1152.97
rs60916103	G	A	7	0.1351	-0.2059	0.0179	0.144627	-0.020214	0.0145454	3311.82
rs62128824	C	T	19	0.1511	-0.1588	0.0169	0.153774	-0.00527638	0.0143668	2162.49
rs6532417	G	T	4	0.7154	0.0652	0.0133	0.692619	-0.0217571	0.0116319	578.644
rs6660924	A	G	1	0.5912	0.0561	0.0122	0.496433	0.0261447	0.0102891	508.515
rs6713591	G	A	2	0.1906	0.0799	0.0153	0.175704	-0.00655639	0.0133919	658.434
rs67165745	A	C	19	0.03697	-0.1556	0.0325	0.0393741	0.0319341	0.0488969	576.29
rs6742078	T	G	2	0.3923	0.0868	0.0123	0.329098	0.00690216	0.0108267	1200.82
rs6755198	A	G	2	0.3936	0.0626	0.0123	0.392766	-0.0127818	0.0105071	625.31
rs686030	A	C	9	0.8814	0.1484	0.0186	0.814275	-0.00956902	0.0159665	1539.07
rs708686	T	C	19	0.334	0.1022	0.0127	0.321737	0.0108477	0.0115216	1553.3
rs72613899	A	G	2	0.1665	-0.1152	0.0162	0.174863	-0.00952523	0.0135774	1231.28
rs72926277	T	C	2	0.02729	0.174	0.0367	0.0452298	-0.00372752	0.0234913	537.301
rs7325496	A	C	13	0.7857	-0.0792	0.0146	0.715301	0.0177415	0.0118217	706.093
rs7550711	T	C	1	0.05677	0.1308	0.0258	0.0280383	-0.0478484	0.0340921	612.47
rs78956178	G	T	6	0.05737	-0.128	0.0261	0.0447474	0.00266876	0.0268064	592.35
rs79317443	T	C	5	0.03626	0.1584	0.0323	0.0280359	-0.0456282	0.0337322	586.18
rs7979473	G	A	12	0.581	0.0757	0.0122	0.544319	-0.0398243	0.0104855	932.641
rs820008	G	A	2	0.7505	0.0696	0.014	0.675217	-0.00767278	0.0125418	606.418
rs9362096	A	G	6	0.5863	-0.0625	0.0121	0.495956	-0.00515416	0.0102168	633.429
rs9633835	A	G	11	0.3986	-0.0635	0.0123	0.385219	-0.0224603	0.0107832	646.221

## Sheet: TableS3
Supplementary Table S3. Heterogeneity and pleiotropy in the causal effect of GSD on AMI risk before removal of outliers and confounders.
Heterogeneity	id.exposure	id.outcome	outcome	exposure	method	Q	Q_df	Q_pval
	finn-b-K11_CHOLELITH	ieu-a-798	Myocardial infarction || id:ieu-a-798	|| id:finn-b-K11_CHOLELITH	MR Egger	97.3468	65	0.00578553
	finn-b-K11_CHOLELITH	ieu-a-798	Myocardial infarction || id:ieu-a-798	|| id:finn-b-K11_CHOLELITH	Inverse variance weighted	100.985	66	0.00362312
Pleiotropy	id.exposure	id.outcome	outcome	exposure	egger_intercept	se	pval
	finn-b-K11_CHOLELITH	ieu-a-798	Myocardial infarction || id:ieu-a-798	|| id:finn-b-K11_CHOLELITH	0.00533106	0.00342041	0.123946

## Sheet: TableS4
Supplementary TableS4. Summary statistics for the SNPs associated with GSD and their association with AMI after removal of outliers and confounders.
				Gallstone disease			Acute myocardial infarction
SNP	Effect allele	Other allele	Chr	EAF	Beta	SE	EAF	Beta	SE	F statistic
rs10026402	A	T	4	0.7502	0.0664	0.0139	0.724179	0.0145387	0.0122782	276.19
rs10141896	T	G	14	0.05529	0.1271	0.0265	0.0515074	-0.0163535	0.0219294	282.058
rs10772624	A	G	12	0.4952	-0.0616	0.012	0.486422	-0.0045511	0.0108454	317.076
rs11124977	C	G	2	0.06662	0.1994	0.0241	0.0738057	0.00801062	0.0184153	826.449
rs114041253	T	G	2	0.03773	0.2897	0.0324	0.0336744	-0.0395396	0.0358936	1018.55
rs114350689	C	T	2	0.02019	0.358	0.0448	0.021284	-0.0142929	0.0452226	847.514
rs11654234	G	A	17	0.9228	0.1083	0.0227	0.878577	-0.00984223	0.0221012	279.309
rs11887534	C	G	2	0.08436	0.8399	0.0227	0.0556267	-0.0871561	0.0236056	18214.6
rs12067687	A	T	1	0.001889	0.6424	0.1405	0.0179219	0.022002	0.0458038	260.09
rs12319986	T	G	12	0.1525	0.077	0.0166	0.144031	0.0183945	0.0142387	256.15
rs12403051	T	G	1	0.01796	-0.2139	0.0464	0.0310681	0.0225472	0.0327668	269.749
rs12514961	C	T	5	0.3963	-0.0568	0.0123	0.330828	-0.00149983	0.0110986	258.015
rs12633863	A	G	3	0.4925	-0.1303	0.012	0.512502	-0.0221674	0.010287	1418.51
rs12775076	T	C	10	0.01496	0.2943	0.0508	0.0330547	0.00863761	0.0299132	426.647
rs13126112	T	C	4	0.1591	0.0772	0.0164	0.181007	0.0132379	0.0132914	266.533
rs13280055	A	G	8	0.1069	0.1045	0.0204	0.106048	-0.0104392	0.0193588	348.508
rs13414118	G	A	2	0.02167	-0.2006	0.0416	0.0117134	0.0349985	0.0530192	285.173
rs146634628	T	C	19	0.006952	0.3413	0.0723	0.00842257	-0.044316	0.0652628	268.816
rs149519950	A	G	4	0.003566	0.5595	0.1031	0.0138584	-0.0943548	0.0503148	371.82
rs1574505	G	A	15	0.03392	-0.1671	0.0334	0.0750791	0.0278031	0.0182213	305.861
rs16961277	G	A	13	0.1383	-0.1262	0.0174	0.131285	0.0275468	0.0148552	634.453
rs17138478	A	C	17	0.1576	0.0836	0.0166	0.126501	0.00436041	0.0155966	310.163
rs17154498	A	C	7	0.2857	-0.1082	0.0133	0.226419	-0.00564717	0.0121667	798.634
rs174565	G	C	11	0.232	0.0888	0.0142	0.143945	-0.0247548	0.0151377	469.654
rs1800961	T	C	20	0.0454	0.3848	0.0295	0.0272217	0.00598266	0.0318598	2145.11
rs191092790	G	A	2	0.02107	0.328	0.0422	0.0128568	0.0211583	0.0507899	741.765
rs2228375	C	T	6	0.3954	0.0676	0.0123	0.253356	-0.00345673	0.0120895	365.175
rs2290846	A	G	4	0.2213	0.1244	0.0144	0.230333	-0.0243388	0.0122906	891.446
rs2326077	T	C	8	0.6148	-0.1339	0.0123	0.621434	-0.00551613	0.0108449	1419.33
rs2352825	T	A	2	0.873	-0.085	0.018	0.797323	0.00520063	0.015084	267.768
rs2618566	T	G	20	0.6771	0.0747	0.013	0.60844	-0.0196985	0.0112364	407.816
rs2764839	G	A	1	0.6516	0.0596	0.0126	0.602105	0.0085183	0.0104409	269.559
rs28459751	T	C	5	0.2735	0.0654	0.0135	0.283372	-0.0110925	0.0113814	284.087
rs28473566	A	G	2	0.1731	-0.2468	0.0162	0.16389	0.0465599	0.013572	2914.36
rs28729312	C	T	8	0.1257	0.0872	0.0183	0.139279	-0.000640488	0.0155314	279.339
rs28929474	T	C	14	0.01964	0.3675	0.0437	0.0150308	-0.147782	0.0517285	869.249
rs34435381	T	C	16	0.2958	0.0686	0.0132	0.306369	-0.0237261	0.0114412	327.676
rs34996930	T	C	14	0.1288	-0.0917	0.0184	0.084188	0.0267	0.024387	315.41
rs35992377	T	G	3	0.5475	0.0572	0.0121	0.411223	-0.00789778	0.0103723	270.955
rs3848268	G	A	16	0.983	0.2319	0.0481	0.965724	-0.0444728	0.0450168	300.405
rs4681502	C	T	3	0.4578	0.0815	0.0121	0.455007	-0.000227591	0.0107065	551.129
rs4805129	C	T	19	0.678	-0.0657	0.0129	0.604713	0.00107066	0.0108768	315.006
rs4812802	A	G	20	0.5755	0.0598	0.0122	0.481244	-0.000826277	0.0106335	292.03
rs4814175	T	A	20	0.658	-0.0678	0.0126	0.593903	0.00661958	0.0106206	345.791
rs55665473	A	G	10	0.2809	0.0924	0.0133	0.225844	0.00487528	0.0120459	576.484
rs60916103	G	A	7	0.1351	-0.2059	0.0179	0.144627	-0.020214	0.0145454	1655.91
rs62128824	C	T	19	0.1511	-0.1588	0.0169	0.153774	-0.00527638	0.0143668	1081.25
rs6532417	G	T	4	0.7154	0.0652	0.0133	0.692619	-0.0217571	0.0116319	289.322
rs6660924	A	G	1	0.5912	0.0561	0.0122	0.496433	0.0261447	0.0102891	254.257
rs6713591	G	A	2	0.1906	0.0799	0.0153	0.175704	-0.00655639	0.0133919	329.217
rs67165745	A	C	19	0.03697	-0.1556	0.0325	0.0393741	0.0319341	0.0488969	288.145
rs6742078	T	G	2	0.3923	0.0868	0.0123	0.329098	0.00690216	0.0108267	600.412
rs6755198	A	G	2	0.3936	0.0626	0.0123	0.392766	-0.0127818	0.0105071	312.655
rs686030	A	C	9	0.8814	0.1484	0.0186	0.814275	-0.00956902	0.0159665	769.535
rs708686	T	C	19	0.334	0.1022	0.0127	0.321737	0.0108477	0.0115216	776.65
rs72613899	A	G	2	0.1665	-0.1152	0.0162	0.174863	-0.00952523	0.0135774	615.641
rs72926277	T	C	2	0.02729	0.174	0.0367	0.0452298	-0.00372752	0.0234913	268.651
rs7325496	A	C	13	0.7857	-0.0792	0.0146	0.715301	0.0177415	0.0118217	353.046
rs7550711	T	C	1	0.05677	0.1308	0.0258	0.0280383	-0.0478484	0.0340921	306.235
rs78956178	G	T	6	0.05737	-0.128	0.0261	0.0447474	0.00266876	0.0268064	296.175
rs79317443	T	C	5	0.03626	0.1584	0.0323	0.0280359	-0.0456282	0.0337322	293.09
rs820008	G	A	2	0.7505	0.0696	0.014	0.675217	-0.00767278	0.0125418	303.209
rs9362096	A	G	6	0.5863	-0.0625	0.0121	0.495956	-0.00515416	0.0102168	316.715
rs9633835	A	G	11	0.3986	-0.0635	0.0123	0.385219	-0.0224603	0.0107832	323.11

## Sheet: TableS5
Supplementary TableS5. Heterogeneity and pleiotropy in the causal effect of GSD on AMI risk after removal of outliers and confounders.
Heterogeneity	id.exposure	id.outcome	outcome	exposure	method	Q	Q_df	Q_pval
	finn-b-K11_CHOLELITH	ieu-a-798	Myocardial infarction || id:ieu-a-798	|| id:finn-b-K11_CHOLELITH	MR Egger	83.4756	62	0.0358801
	finn-b-K11_CHOLELITH	ieu-a-798	Myocardial infarction || id:ieu-a-798	|| id:finn-b-K11_CHOLELITH	Inverse variance weighted	88.7044	63	0.0181232
Pleiotropy	id.exposure	id.outcome	outcome	exposure	egger_intercept	se	pval
	finn-b-K11_CHOLELITH	ieu-a-798	Myocardial infarction || id:ieu-a-798	|| id:finn-b-K11_CHOLELITH	0.00660337	0.00335079	0.0532284

## Sheet: TableS6
Supplementary TableS6. Summary statistics for the SNPs associated with GSD and their association with CHD before removal of outliers and confounders.
				Gallstone disease			Coronary heart disease
SNP	Effect allele	Other allele	Chr	EAF	Beta	SE	EAF	Beta	SE	F statistic
rs10026402	A	T	4	0.7502	0.0664	0.0139	0.75224	0.013292	0.0110594	276.19
rs10141896	T	G	14	0.05529	0.1271	0.0265	0.055134	-0.01784	0.0194465	282.058
rs10772624	A	G	12	0.4952	-0.0616	0.012	0.504952	-0.005322	0.0097178	317.076
rs11124977	C	G	2	0.06662	0.1994	0.0241	0.078163	0.01026	0.0166168	826.449
rs114041253	T	G	2	0.03773	0.2897	0.0324	0.03639	-0.031927	0.0332445	1018.55
rs114350689	C	T	2	0.02019	0.358	0.0448	0.02085	-0.021147	0.0425115	847.514
rs11654234	G	A	17	0.9228	0.1083	0.0227	0.91463	-0.008012	0.0198713	279.309
rs116739592	T	C	2	0.04625	0.1353	0.029	0.021059	-0.037362	0.0452228	269.926
rs12067687	A	T	1	0.001889	0.6424	0.1405	0.017234	0.009646	0.0410896	260.09
rs12319986	T	G	12	0.1525	0.077	0.0166	0.150632	0.02865	0.0126953	256.15
rs12403051	T	G	1	0.01796	-0.2139	0.0464	0.031548	0.045333	0.0304006	269.749
rs12514961	C	T	5	0.3963	-0.0568	0.0123	0.336234	-0.000998	0.0101317	258.015
rs1260326	C	T	2	0.6492	0.0793	0.0126	0.609766	0.003257	0.0096201	478.726
rs12633863	A	G	3	0.4925	-0.1303	0.012	0.531948	-0.012658	0.0092421	1418.51
rs12775076	T	C	10	0.01496	0.2943	0.0508	0.038707	-0.011547	0.0281552	426.647
rs13126112	T	C	4	0.1591	0.0772	0.0164	0.18992	0.019631	0.0121294	266.533
rs13280055	A	G	8	0.1069	0.1045	0.0204	0.108094	-0.011964	0.0175141	348.508
rs13414118	G	A	2	0.02167	-0.2006	0.0416	0.01241	0.015763	0.0479092	285.173
rs146634628	T	C	19	0.006952	0.3413	0.0723	0.008571	-0.017658	0.0591728	268.816
rs147483205	A	T	2	0.009907	-0.2839	0.0615	0.012317	-0.056688	0.0561834	264.272
rs149519950	A	G	4	0.003566	0.5595	0.1031	0.013445	-0.061864	0.0466089	371.82
rs1574505	G	A	15	0.03392	-0.1671	0.0334	0.080584	0.005905	0.016443	305.861
rs16961277	G	A	13	0.1383	-0.1262	0.0174	0.131862	0.023034	0.0134264	634.453
rs17138478	A	C	17	0.1576	0.0836	0.0166	0.141463	0.012066	0.0139826	310.163
rs17154498	A	C	7	0.2857	-0.1082	0.0133	0.235892	-0.007448	0.0108769	798.634
rs174565	G	C	11	0.232	0.0888	0.0142	0.142861	-0.016355	0.0134307	469.654
rs1800961	T	C	20	0.0454	0.3848	0.0295	0.029596	-0.028051	0.028278	2145.11
rs191092790	G	A	2	0.02107	0.328	0.0422	0.013736	0.020467	0.0461809	741.765
rs2228375	C	T	6	0.3954	0.0676	0.0123	0.262686	-0.006115	0.0108389	365.175
rs2290846	A	G	4	0.2213	0.1244	0.0144	0.237336	-0.023783	0.0110703	891.446
rs2326077	T	C	8	0.6148	-0.1339	0.0123	0.640358	0.000965	0.0097613	1419.33
rs2352825	T	A	2	0.873	-0.085	0.018	0.840779	0.008811	0.0141347	267.768
rs2618566	T	G	20	0.6771	0.0747	0.013	0.627659	-0.020356	0.0101708	407.816
rs2764839	G	A	1	0.6516	0.0596	0.0126	0.620438	0.018393	0.0094387	269.559
rs28459751	T	C	5	0.2735	0.0654	0.0135	0.294849	-0.011418	0.0104163	284.087
rs28473566	A	G	2	0.1731	-0.2468	0.0162	0.165188	0.037188	0.0123618	2914.36
rs28729312	C	T	8	0.1257	0.0872	0.0183	0.145897	-0.005953	0.0137653	279.339
rs28929474	T	C	14	0.01964	0.3675	0.0437	0.017835	-0.146593	0.0451707	869.249
rs34435381	T	C	16	0.2958	0.0686	0.0132	0.313744	-0.021236	0.0102393	327.676
rs34996930	T	C	14	0.1288	-0.0917	0.0184	0.089067	0.013095	0.021656	315.41
rs35992377	T	G	3	0.5475	0.0572	0.0121	0.427979	-0.016197	0.0093757	270.955
rs3848268	G	A	16	0.983	0.2319	0.0481	0.974436	-0.025324	0.0403237	300.405
rs41281265	G	A	22	0.3933	0.0636	0.0123	0.360512	0.008113	0.0096114	322.637
rs4681502	C	T	3	0.4578	0.0815	0.0121	0.469098	0.007918	0.0096494	551.129
rs4805129	C	T	19	0.678	-0.0657	0.0129	0.623771	-0.004347	0.0098167	315.006
rs4812802	A	G	20	0.5755	0.0598	0.0122	0.493822	0.006938	0.0096614	292.03
rs4814175	T	A	20	0.658	-0.0678	0.0126	0.611769	0.006612	0.009569	345.791
rs55665473	A	G	10	0.2809	0.0924	0.0133	0.231945	0.006939	0.0109758	576.484
rs60916103	G	A	7	0.1351	-0.2059	0.0179	0.145857	-0.025624	0.0129995	1655.91
rs62128824	C	T	19	0.1511	-0.1588	0.0169	0.156446	-0.016932	0.0132059	1081.25
rs6532417	G	T	4	0.7154	0.0652	0.0133	0.718756	-0.02239	0.0105206	289.322
rs6660924	A	G	1	0.5912	0.0561	0.0122	0.501458	0.02091	0.0093051	254.257
rs6713591	G	A	2	0.1906	0.0799	0.0153	0.177681	-0.005015	0.0121077	329.217
rs67165745	A	C	19	0.03697	-0.1556	0.0325	0.037345	-0.016545	0.0414144	288.145
rs6742078	T	G	2	0.3923	0.0868	0.0123	0.326682	0.002989	0.0100578	600.412
rs6755198	A	G	2	0.3936	0.0626	0.0123	0.396598	-0.018908	0.0097548	312.655
rs686030	A	C	9	0.8814	0.1484	0.0186	0.842067	-0.021993	0.014353	769.535
rs708686	T	C	19	0.334	0.1022	0.0127	0.333	0.010453	0.010349	776.65
rs72613899	A	G	2	0.1665	-0.1152	0.0162	0.180076	-0.009329	0.0123162	615.641
rs72926277	T	C	2	0.02729	0.174	0.0367	0.051463	-0.000876	0.0214735	268.651
rs7325496	A	C	13	0.7857	-0.0792	0.0146	0.737713	0.011248	0.0106759	353.046
rs7550711	T	C	1	0.05677	0.1308	0.0258	0.02765	-0.048354	0.0305635	306.235
rs78956178	G	T	6	0.05737	-0.128	0.0261	0.048779	-0.001823	0.0241903	296.175
rs79317443	T	C	5	0.03626	0.1584	0.0323	0.029753	-0.002531	0.0306798	293.09
rs7979473	G	A	12	0.581	0.0757	0.0122	0.563707	-0.034209	0.0094159	466.321
rs820008	G	A	2	0.7505	0.0696	0.014	0.716008	-0.014867	0.0116916	303.209
rs9362096	A	G	6	0.5863	-0.0625	0.0121	0.510568	0.000281	0.0092649	316.715
rs9633835	A	G	11	0.3986	-0.0635	0.0123	0.394791	-0.032688	0.0096233	323.11

## Sheet: TableS7
Supplementary TableS7. Heterogeneity and pleiotropy in the causal effect of GSD on CHD risk before removal of outliers and confounders.
Heterogeneity	id.exposure	id.outcome	outcome	exposure	method	Q	Q_df	Q_pval
	finn-b-K11_CHOLELITH	ieu-a-7	Coronary heart disease || id:ieu-a-7	|| id:finn-b-K11_CHOLELITH	MR Egger	119.504	66	6.17e-05
	finn-b-K11_CHOLELITH	ieu-a-7	Coronary heart disease || id:ieu-a-7	|| id:finn-b-K11_CHOLELITH	Inverse variance weighted	121.405	67	5.39e-05
Pleiotropy	id.exposure	id.outcome	outcome	exposure	egger_intercept	se	pval
	finn-b-K11_CHOLELITH	ieu-a-7	Coronary heart disease || id:ieu-a-7	|| id:finn-b-K11_CHOLELITH	0.00428955	0.0041864	0.309275

## Sheet: TableS8
Supplementary Table 7. Summary statistics for the SNPs associated with GSD and their association with CHD after removal of outliers and confounders.
				Gallstone disease			Coronary heart disease
SNP	Effect allele	Other allele	Chr	EAF	Beta	SE	EAF	Beta	SE	F statistic
rs10026402	A	T	4	0.7502	0.0664	0.0139	0.75224	0.013292	0.0110594	276.19
rs10141896	T	G	14	0.05529	0.1271	0.0265	0.055134	-0.01784	0.0194465	282.058
rs10772624	A	G	12	0.4952	-0.0616	0.012	0.504952	-0.005322	0.0097178	317.076
rs11124977	C	G	2	0.06662	0.1994	0.0241	0.078163	0.01026	0.0166168	826.449
rs114041253	T	G	2	0.03773	0.2897	0.0324	0.03639	-0.031927	0.0332445	1018.55
rs114350689	C	T	2	0.02019	0.358	0.0448	0.02085	-0.021147	0.0425115	847.514
rs11654234	G	A	17	0.9228	0.1083	0.0227	0.91463	-0.008012	0.0198713	279.309
rs116739592	T	C	2	0.04625	0.1353	0.029	0.021059	-0.037362	0.0452228	269.926
rs12067687	A	T	1	0.001889	0.6424	0.1405	0.017234	0.009646	0.0410896	260.09
rs12319986	T	G	12	0.1525	0.077	0.0166	0.150632	0.02865	0.0126953	256.15
rs12403051	T	G	1	0.01796	-0.2139	0.0464	0.031548	0.045333	0.0304006	269.749
rs12514961	C	T	5	0.3963	-0.0568	0.0123	0.336234	-0.000998	0.0101317	258.015
rs12633863	A	G	3	0.4925	-0.1303	0.012	0.531948	-0.012658	0.0092421	1418.51
rs12775076	T	C	10	0.01496	0.2943	0.0508	0.038707	-0.011547	0.0281552	426.647
rs13126112	T	C	4	0.1591	0.0772	0.0164	0.18992	0.019631	0.0121294	266.533
rs13280055	A	G	8	0.1069	0.1045	0.0204	0.108094	-0.011964	0.0175141	348.508
rs13414118	G	A	2	0.02167	-0.2006	0.0416	0.01241	0.015763	0.0479092	285.173
rs146634628	T	C	19	0.006952	0.3413	0.0723	0.008571	-0.017658	0.0591728	268.816
rs147483205	A	T	2	0.009907	-0.2839	0.0615	0.012317	-0.056688	0.0561834	264.272
rs149519950	A	G	4	0.003566	0.5595	0.1031	0.013445	-0.061864	0.0466089	371.82
rs1574505	G	A	15	0.03392	-0.1671	0.0334	0.080584	0.005905	0.016443	305.861
rs16961277	G	A	13	0.1383	-0.1262	0.0174	0.131862	0.023034	0.0134264	634.453
rs17138478	A	C	17	0.1576	0.0836	0.0166	0.141463	0.012066	0.0139826	310.163
rs17154498	A	C	7	0.2857	-0.1082	0.0133	0.235892	-0.007448	0.0108769	798.634
rs174565	G	C	11	0.232	0.0888	0.0142	0.142861	-0.016355	0.0134307	469.654
rs1800961	T	C	20	0.0454	0.3848	0.0295	0.029596	-0.028051	0.028278	2145.11
rs191092790	G	A	2	0.02107	0.328	0.0422	0.013736	0.020467	0.0461809	741.765
rs2228375	C	T	6	0.3954	0.0676	0.0123	0.262686	-0.006115	0.0108389	365.175
rs2290846	A	G	4	0.2213	0.1244	0.0144	0.237336	-0.023783	0.0110703	891.446
rs2326077	T	C	8	0.6148	-0.1339	0.0123	0.640358	0.000965	0.0097613	1419.33
rs2352825	T	A	2	0.873	-0.085	0.018	0.840779	0.008811	0.0141347	267.768
rs2618566	T	G	20	0.6771	0.0747	0.013	0.627659	-0.020356	0.0101708	407.816
rs2764839	G	A	1	0.6516	0.0596	0.0126	0.620438	0.018393	0.0094387	269.559
rs28459751	T	C	5	0.2735	0.0654	0.0135	0.294849	-0.011418	0.0104163	284.087
rs28473566	A	G	2	0.1731	-0.2468	0.0162	0.165188	0.037188	0.0123618	2914.36
rs28729312	C	T	8	0.1257	0.0872	0.0183	0.145897	-0.005953	0.0137653	279.339
rs28929474	T	C	14	0.01964	0.3675	0.0437	0.017835	-0.146593	0.0451707	869.249
rs34435381	T	C	16	0.2958	0.0686	0.0132	0.313744	-0.021236	0.0102393	327.676
rs34996930	T	C	14	0.1288	-0.0917	0.0184	0.089067	0.013095	0.021656	315.41
rs35992377	T	G	3	0.5475	0.0572	0.0121	0.427979	-0.016197	0.0093757	270.955
rs3848268	G	A	16	0.983	0.2319	0.0481	0.974436	-0.025324	0.0403237	300.405
rs4681502	C	T	3	0.4578	0.0815	0.0121	0.469098	0.007918	0.0096494	551.129
rs4805129	C	T	19	0.678	-0.0657	0.0129	0.623771	-0.004347	0.0098167	315.006
rs4812802	A	G	20	0.5755	0.0598	0.0122	0.493822	0.006938	0.0096614	292.03
rs4814175	T	A	20	0.658	-0.0678	0.0126	0.611769	0.006612	0.009569	345.791
rs55665473	A	G	10	0.2809	0.0924	0.0133	0.231945	0.006939	0.0109758	576.484
rs60916103	G	A	7	0.1351	-0.2059	0.0179	0.145857	-0.025624	0.0129995	1655.91
rs62128824	C	T	19	0.1511	-0.1588	0.0169	0.156446	-0.016932	0.0132059	1081.25
rs6532417	G	T	4	0.7154	0.0652	0.0133	0.718756	-0.02239	0.0105206	289.322
rs6660924	A	G	1	0.5912	0.0561	0.0122	0.501458	0.02091	0.0093051	254.257
rs6713591	G	A	2	0.1906	0.0799	0.0153	0.177681	-0.005015	0.0121077	329.217
rs67165745	A	C	19	0.03697	-0.1556	0.0325	0.037345	-0.016545	0.0414144	288.145
rs6742078	T	G	2	0.3923	0.0868	0.0123	0.326682	0.002989	0.0100578	600.412
rs6755198	A	G	2	0.3936	0.0626	0.0123	0.396598	-0.018908	0.0097548	312.655
rs686030	A	C	9	0.8814	0.1484	0.0186	0.842067	-0.021993	0.014353	769.535
rs708686	T	C	19	0.334	0.1022	0.0127	0.333	0.010453	0.010349	776.65
rs72613899	A	G	2	0.1665	-0.1152	0.0162	0.180076	-0.009329	0.0123162	615.641
rs72926277	T	C	2	0.02729	0.174	0.0367	0.051463	-0.000876	0.0214735	268.651
rs7325496	A	C	13	0.7857	-0.0792	0.0146	0.737713	0.011248	0.0106759	353.046
rs7550711	T	C	1	0.05677	0.1308	0.0258	0.02765	-0.048354	0.0305635	306.235
rs78956178	G	T	6	0.05737	-0.128	0.0261	0.048779	-0.001823	0.0241903	296.175
rs79317443	T	C	5	0.03626	0.1584	0.0323	0.029753	-0.002531	0.0306798	293.09
rs7979473	G	A	12	0.581	0.0757	0.0122	0.563707	-0.034209	0.0094159	466.321
rs820008	G	A	2	0.7505	0.0696	0.014	0.716008	-0.014867	0.0116916	303.209
rs9362096	A	G	6	0.5863	-0.0625	0.0121	0.510568	0.000281	0.0092649	316.715

## Sheet: TableS9
Supplementary TableS9. Heterogeneity and pleiotropy in the causal effect of GSD on CHD risk after removal of outliers and confounders.
Heterogeneity	id.exposure	id.outcome	outcome	exposure	method	Q	Q_df	Q_pval
	finn-b-K11_CHOLELITH	ieu-a-7	Coronary heart disease || id:ieu-a-7	|| id:finn-b-K11_CHOLELITH	MR Egger	106.46	63	0.000514053
	finn-b-K11_CHOLELITH	ieu-a-7	Coronary heart disease || id:ieu-a-7	|| id:finn-b-K11_CHOLELITH	Inverse variance weighted	106.771	64	0.000638849
Pleiotropy	id.exposure	id.outcome	outcome	exposure	egger_intercept	se	pval
	finn-b-K11_CHOLELITH	ieu-a-7	Coronary heart disease || id:ieu-a-7	|| id:finn-b-K11_CHOLELITH	0.00179731	0.00418991	0.669414

## Sheet: TableS10
Supplementary TableS10. Summary statistics for the SNPs associated with AMI and their association with GSD after removal of outliers and confounders.
				Acute myocardial infarction			Gallstone disease
SNP	Effect allele	Other allele	Chr	EAF	Beta	SE	EAF	Beta	SE	F statistic
rs1004467	G	A	10	0.127695	-0.0795317	0.0148052	0.09504	0.0064	0.0204	242.534
rs10455872	G	A	6	0.0543559	0.284774	0.0265918	0.04576	-0.0322	0.0285	1444.94
rs10818583	A	G	9	0.247858	0.0566264	0.0119614	0.2471	0.004	0.0139	205.73
rs10857147	T	A	4	0.254669	0.055613	0.0121454	0.3129	0.0115	0.013	202.035
rs10947786	A	G	6	0.207597	-0.0718678	0.0127579	0.2754	-0.0366	0.0134	292.558
rs11099493	G	A	4	0.28262	-0.0565321	0.0116057	0.263	0.0024	0.0136	223.02
rs11125089	A	C	2	0.251586	0.0584179	0.0115599	0.2648	0.0215	0.0136	221.165
rs111533129	C	G	3	0.118433	-0.0832877	0.0165593	0.2323	0.004	0.0143	249.32
rs113113862	A	G	19	0.218279	-0.075448	0.0126926	0.2146	-0.0052	0.0147	334.535
rs1133773	G	A	12	0.230781	0.0742171	0.0151523	0.2846	-0.0088	0.0134	336.78
rs11556924	T	C	7	0.29769	-0.0689191	0.0125521	0.326	-0.0255	0.0128	342.037
rs12118721	C	T	1	0.519662	-0.0545625	0.0103012	0.4744	0.0255	0.012	255.823
rs12743267	T	C	1	0.229054	-0.0623731	0.0122042	0.2298	0.0048	0.0142	236.478
rs13291603	T	C	9	0.0240069	0.20678	0.0409237	0.01535	0.0466	0.049	345.071
rs1332329	C	A	10	0.362018	0.0791447	0.0108279	0.4201	0.0204	0.0122	498.745
rs14228	T	C	2	0.389695	0.0515642	0.0108365	0.5008	-0.0014	0.012	217.648
rs1500187	G	A	5	0.444919	0.0504684	0.0105427	0.5021	-0.0174	0.012	216.501
rs15052	C	T	19	0.139692	0.0768672	0.0163053	0.2301	-0.033	0.0143	244.434
rs1510226	C	T	6	0.0271216	0.226442	0.0346256	0.01251	-0.0489	0.0543	466.34
rs16986953	A	G	2	0.0945703	0.0796642	0.0168462	0.07352	-0.0033	0.0229	187.002
rs17282078	A	T	3	0.120619	0.0691502	0.0150486	0.1026	0.01	0.0199	174.525
rs17612742	C	T	4	0.152076	0.069227	0.0140901	0.1348	-0.0007	0.0176	212.688
rs1870634	G	T	10	0.617875	0.0696961	0.0107322	0.6968	0.0064	0.0132	395.146
rs1873197	A	G	4	0.0789441	-0.0880101	0.0192426	0.04417	-0.0039	0.0294	193.82
rs2019090	T	A	11	0.642344	-0.0654617	0.0110961	0.783	-0.0105	0.0145	339.079
rs2280003	T	C	4	0.323131	-0.0560909	0.0109467	0.3347	0.0127	0.0127	236.867
rs2286198	A	G	7	0.226377	-0.064296	0.0126753	0.1907	-0.0189	0.0152	249.228
rs2327426	C	T	6	0.297863	-0.0625017	0.0109701	0.2462	-0.0072	0.0139	281.3
rs2505083	C	T	10	0.394508	0.0612049	0.0105661	0.4575	0.0004	0.012	308.143
rs2681472	G	A	12	0.19414	0.0727045	0.0125054	0.07495	-0.0269	0.0227	284.743
rs2760740	C	T	17	0.3005	0.0532459	0.0110121	0.3323	0.0228	0.0127	205.097
rs2836631	G	T	21	0.443251	0.0542693	0.0104275	0.399	0.0057	0.0122	250.2
rs28451064	A	G	21	0.119331	0.122318	0.0177856	0.1534	0.0446	0.0167	542.191
rs34821320	G	A	16	0.0854793	0.0836933	0.0176956	0.09581	0.0391	0.0204	188.43
rs35700460	G	A	1	0.646502	0.0818302	0.0121909	0.74	0.0197	0.0137	527.659
rs41290120	A	G	19	0.0323735	-0.185714	0.0311929	0.02869	0.0925	0.0354	372.189
rs4773141	G	C	13	0.345079	0.0802207	0.0128785	0.2712	-0.0052	0.0136	501.399
rs4796663	C	A	17	0.270026	-0.0684872	0.0134295	0.36	-0.025	0.0125	318.4
rs4977574	G	A	9	0.482238	0.188677	0.0102921	0.4321	0.0169	0.0121	3110.69
rs653178	T	C	12	0.558224	-0.0770565	0.0115792	0.584	-0.0184	0.0121	504.825
rs6761276	C	T	2	0.555062	-0.0503427	0.0106364	0.5459	0.0233	0.0121	215.425
rs7098414	C	A	10	0.711937	-0.0572263	0.0125211	0.7394	0.0241	0.0137	231.175
rs7173743	C	T	15	0.432422	-0.0639689	0.0104014	0.3267	-0.0151	0.0128	345.925
rs72689147	T	G	4	0.179559	-0.0735497	0.0130277	0.2178	-0.0248	0.0145	274.376
rs72743461	A	C	15	0.199947	-0.0702366	0.0132994	0.2624	0.006	0.0137	271.697
rs72934535	C	T	2	0.0931838	0.141086	0.0186044	0.09624	-0.0006	0.0203	580.134
rs748431	T	G	3	0.571513	-0.0511209	0.0104078	0.5938	-0.0211	0.0122	220.27
rs80302977	C	T	8	0.0704754	-0.113451	0.0217727	0.05903	0.0325	0.0256	290.326
rs8039305	C	T	15	0.440861	0.0599547	0.0111951	0.4082	-0.0052	0.0122	305.124
rs8045120	T	G	16	0.303173	0.0652812	0.0123906	0.3938	-0.005	0.0123	310.036
rs9349379	G	A	6	0.41079	0.130965	0.0106499	0.4508	-0.0106	0.012	1438.99
rs9486719	A	G	6	0.194721	-0.0611455	0.0127317	0.1253	-0.0024	0.0181	201.76
rs9595963	T	C	13	0.36241	-0.0572326	0.0109323	0.4375	0.0013	0.0121	260.57
rs9970807	T	C	1	0.0836228	-0.110641	0.0183978	0.1091	-0.018	0.0193	323.061

## Sheet: TableS11
Supplementary TableS11. Heterogeneity and pleiotropy in the causal effect of AMI on GSD risk after removal of outliers and confounders.
Heterogeneity	id.exposure	id.outcome	outcome	exposure	method	Q	Q_df	Q_pval
	ieu-a-798	finn-b-K11_CHOLELITH	Cholelithiasis || id:finn-b-K11_CHOLELITH	|| id:ieu-a-798	MR Egger	84.8562	52	0.00270807
	ieu-a-798	finn-b-K11_CHOLELITH	Cholelithiasis || id:finn-b-K11_CHOLELITH	|| id:ieu-a-798	Inverse variance weighted	85.2267	53	0.00329077
Pleiotropy	id.exposure	id.outcome	outcome	exposure	egger_intercept	se	pval
	ieu-a-798	finn-b-K11_CHOLELITH	Cholelithiasis || id:finn-b-K11_CHOLELITH	|| id:ieu-a-798	0.00303326	0.00636583	0.635721

[truncated: 10 more sheets: TableS12, TableS13, TableS14, TableS15, TableS16, TableS17, TableS18, TableS19, TableS20, TableS21]
